# Supplementary material for: The involvement of the Candida glabrata trehalase enzymes in stress resistance and gut colonization
Source: Virulence. 2020 Dec 28;12(1):329–45. doi: 10.1080/21505594.2020.1868825 (PMC7808424; doi:10.1080/21505594.2020.1868825)
Supplement: Supplemental Material [file KVIR_A_1868825_SM6007.zip]

Archive with 12 entries (11 files):
- SUPPLEMENT/
- SUPPLEMENT/Supplementary data - alignment neutral trehalases and human.pdf
- SUPPLEMENT/Supplementary Fig S1 - trehalose pathway.jpg
- SUPPLEMENT/Supplementary Fig S2 - Making of mutants.jpg
- SUPPLEMENT/Supplementary Fig S3 Microscopy overnight treO protoplast.jpg
- SUPPLEMENT/Supplementary Fig S4 - GI optimisation.jpg
- SUPPLEMENT/Supplementary Fig S5 - spot.jpg
- SUPPLEMENT/Supplementary Fig S6 new.jpg
- SUPPLEMENT/Supplementary Fig S7 - survival acute H2O2 stress.jpg
- SUPPLEMENT/Supplementary Fig S8 - expression macrophages.jpg
- SUPPLEMENT/Supplementary Fig S9 - survival optimization.jpg
- SUPPLEMENT/Supplementary Table 1.docx
